# Supplementary material for: Gamification in mHealth Apps for Rehabilitation: Protocol for a Scoping Review
Source: JMIR Res Protoc. 2025 Apr 28;14:e63600. doi: 10.2196/63600 (PMC12070003; doi:10.2196/63600)
Supplement: Multimedia Appendix 2 [file resprot_v14i1e63600_app2.xlsx]

## Sheet: Overview
																Game characteristics
Number	Author	Year	Paper Title	Condition Addressed	Setting	Rehabilitation Phase	Study Design	Blinding	Participants	App Name	Type of app	App Description	Field of Application	Intervention Types	Intervention Desxription	App development	Game Type	Game components	Game mechanics	Outcome Categories	Outcome Measures	Results	Author Conclusions
[Auto-generated]	[Data entry, First author only]	[Data entry]	[Data entry]	[Dropdown]	[Dropdown]	[Dropdown]	[Dropdown]	[Dropdown]	[Data entry - specify total n and groups]	[Data entry]	[Dropdown]	[Data entry]	[Checkbox]	[Checkbox]	[Data entry]	[Dropdown]	[Dropdown]	[Checkbox]	[Checkbox]	[Checkbox]	[Data entry]	[Checkbox]	[Data entry]
				Cancer	Home	Acute	Cohort	Yes			Clinician-oriented		Exercise video or exercise execution	Education		In-house	Single game	Acheivements	Competition	Clinical effectiveness (eg. Pain, motor function)		Descriptive results
				Cardiac rehab	Inpatient	Subacute	Cross-sectional	No			Patient-oriented		Education/information	Functional training		Off-the-shelf	Multiple games	Avatars	Dynamic difficulty adjustment	Functional outcomes (e.g. gait speed, balance)		Statistically significant improvement
				General rehab	Outpatient at facility	Chronic	Feasibility/Usability	N/A					Monitoring of progress	Health/wellness			Game-like	Leaderboards	Education	Physical or exercise capacity (e.g. muscle strength, VO2peak)		No improvement
				MSK	Prevention		RCT						Telerehabilitation	Motor skill training				Levels	Game feedback	Adherence/Feasibility
				Other neurologic			Validation							Ther ex				Messages/information	Rewards	Adverse events
				Prevention										Pulmonary exe				Points	Therapy feedback	Usability
				Pulmonary														Progress bars	Time	Acceptability
				SCI														Tasks	Winning condition
				Stroke														Unlocking content
				TBI
